# Supplementary material for: A Comparison of SARC-F, Calf Circumference, and Their Combination for Sarcopenia Screening among Patients Undergoing Peritoneal Dialysis
Source: Nutrients. 2022 Feb 22;14(5):923. doi: 10.3390/nu14050923 (PMC8912378; doi:10.3390/nu14050923)
Supplement: Supplementary file 1 [file nutrients-14-00923-s001.zip]

Archive with 1 entries (1 files):
- nutrients-1613878-supplementary.pdf
